# Supplementary material for: Association of Vericiguat with Improvement in Functional Abilities and Comprehensive Geriatric Assessment in Elderly Patients with Worsening Heart Failure
Source: Pharmaceuticals (Basel). 2026 Mar 12;19(3):466. doi: 10.3390/ph19030466 (PMC13029400; doi:10.3390/ph19030466)
Supplement: Supplementary file 1 [file pharmaceuticals-19-00466-s001.zip]

Archive with 1 entries (1 files):
- pharmaceuticals-4175825-supplementary.pdf
